# Supplementary material for: Changes in Growth, Photosynthesis Performance, Pigments, and Toxin Contents of Bloom-Forming Cyanobacteria after Exposure to Macroalgal Allelochemicals
Source: Toxins (Basel). 2021 Aug 23;13(8):589. doi: 10.3390/toxins13080589 (PMC8402365; doi:10.3390/toxins13080589)
Supplement: Supplementary file 1 [file toxins-13-00589-s001.zip]

Archive with 1 entries (1 files):
- toxins-1300614-supplementary.pdf
